# Supplementary material for: Volatile Composition of Brazilian Stingless Bee Propolis
Source: Molecules. 2026 Jul 5;31(13):2363. doi: 10.3390/molecules31132363 (PMC13363534; doi:10.3390/molecules31132363)
Supplement: Supplementary file 1 [file molecules-31-02363-s001.zip]

Archive with 1 entries (1 files):
- molecules-4387503-supplementary.pdf
